# Supplementary material for: Copper and Zinc Content in Infant Milk Formulae Available on the Polish Market and Contribution to Dietary Intake
Source: Nutrients. 2021 Jul 25;13(8):2542. doi: 10.3390/nu13082542 (PMC8400833; doi:10.3390/nu13082542)
Supplement: Supplementary file 1 [file nutrients-13-02542-s001.zip]

Archive with 1 entries (1 files):
- nutrients-1258465-supplementary.pdf
